# Supplementary material for: Effects of Scaffolds on Urine- and Urothelial Carcinoma Tissue-Derived Organoids from Bladder Cancer Patients
Source: Cells. 2023 Aug 20;12(16):2108. doi: 10.3390/cells12162108 (PMC10453567; doi:10.3390/cells12162108)
Supplement: Supplementary file 1 [file cells-12-02108-s001.zip]

Archive with 1 entries (1 files):
- cells-2517946-supplementary.pdf
